# Supplementary material for: A Systematic Comparison of Protocols for Recovery of High-Quality RNA from Human Islets Extracted by Laser Capture Microdissection
Source: Biomolecules. 2021 Apr 22;11(5):625. doi: 10.3390/biom11050625 (PMC8144988; doi:10.3390/biom11050625)
Supplement: Supplementary file 1 [file biomolecules-11-00625-s001.zip]

Archive with 1 entries (1 files):
- biomolecules-1189816-supplementary.pdf
